# Supplementary material for: An FPT Approach for Predicting Protein Localization from Yeast Genomic Data
Source: PLoS One. 2011 Jan 19;6(1):e14449. doi: 10.1371/journal.pone.0014449 (PMC3023707; doi:10.1371/journal.pone.0014449)
Supplement: File S1 — Rules for the predictions of 4700 proteins with the hit-rate threshold cut 0.5. The first two columns represent respectively the hit-rate and hit-number of the FPT rules. The last column represents prediction locations, and between them are FPT rules. (0.00 MB TXT) [file pone.0014449.s001.txt]

hit-rate hit-number :: rules :: locations
0.852 163 :: 76 89 1 54 :: C
0.599 15 :: 89 85 27 1 56 68 :: C
1 3 :: 73 89 79 85 15 39 56 54 :: C
0.509 55 :: 73 76 89 85 15 27 1 39 53 :: C
0.531 32 :: 89 79 27 18 1 56 101 :: C
1 3 :: 89 85 27 18 1 56 5 103 :: C
0.8 5 :: 89 85 18 1 39 33 64 :: C
1 2 :: 89 85 39 56 66 31 :: C
1 3 :: 89 85 27 1 56 109 64 :: C
1 2 :: 89 85 56 110 31 :: C
1 2 :: 89 85 15 27 18 1 39 31 101 :: C
1 4 :: 89 85 39 56 30 99 :: C
0.599 5 :: 89 85 27 18 1 7 66 :: C
0.599 5 :: 89 79 15 27 56 40 112 :: C
1 3 :: 89 85 56 104 24 :: C
1 3 :: 89 85 1 56 4 67 :: C
1 3 :: 76 89 85 27 18 1 56 94 10 :: C
1 3 :: 76 89 85 27 1 56 5 29 :: C
1 2 :: 89 85 27 18 39 33 99 :: C
0.714 7 :: 89 79 85 50 93 :: C
0.571 7 :: 82 79 27 1 56 51 65 :: C
1 2 :: 89 85 27 1 56 106 99 :: C
1 2 :: 89 85 15 56 40 47 94 :: C
1 2 :: 89 85 18 67 104 :: C
0.75 4 :: 89 85 56 31 44 :: C
1 5 :: 89 85 58 55 :: C
0.666 3 :: 85 27 18 1 39 51 109 :: C
0.599 5 :: 89 85 27 18 1 60 29 :: C
0.599 5 :: 89 85 27 18 1 56 52 32 :: C
0.666 3 :: 89 85 27 57 67 34 :: C
0.666 3 :: 89 70 85 18 59 96 :: C
1 2 :: 89 85 57 7 64 :: C
0.666 3 :: 89 85 27 1 29 100 :: C
1 3 :: 92 60 10 :: C
1 2 :: 89 85 27 18 1 39 103 32 :: C
1 2 :: 89 79 18 1 39 57 6 98 :: C
0.599 5 :: 89 79 27 18 1 52 6 :: C
1 2 :: 92 12 63 :: C
1 2 :: 9 104 66 :: C
1 2 :: 89 85 63 8 31 :: C
1 2 :: 89 85 30 107 66 :: C
1 2 :: 89 85 27 18 1 39 56 59 95 :: C
0.666 3 :: 89 85 57 92 110 :: C
0.666 3 :: 89 85 40 62 94 :: C
0.666 3 :: 89 70 85 27 18 39 28 9 :: C
0.603 222 :: 73 76 82 89 79 15 1 57 :: N
0.582 79 :: 89 79 15 1 47 :: N
0.785 28 :: 89 70 15 13 :: N
0.666 18 :: 73 82 89 79 15 1 11 :: N
0.578 38 :: 89 79 15 18 1 49 :: N
1 5 :: 89 79 26 :: N
0.857 7 :: 89 79 39 37 112 :: N
0.55 20 :: 73 76 82 79 18 39 1 61 :: N
1 4 :: 76 89 70 27 18 39 1 51 95 :: N
0.599 5 :: 89 79 39 1 24 :: N
1 2 :: 89 79 39 63 28 :: N
1 2 :: 89 79 1 8 59 :: N
0.571 14 :: 89 79 18 1 45 :: N
1 2 :: 82 89 79 1 98 63 :: N
0.666 3 :: 89 79 39 1 103 63 :: N
0.599 5 :: 89 79 39 1 101 110 :: N
0.666 6 :: 89 79 18 1 50 8 :: N
1 3 :: 89 79 39 29 44 :: N
0.666 3 :: 89 79 56 18 1 54 101 112 :: N
1 2 :: 89 79 15 18 1 40 33 :: N
0.599 5 :: 89 79 56 18 1 104 65 :: N
1 2 :: 89 79 7 97 34 :: N
1 2 :: 89 79 56 39 46 12 :: N
1 2 :: 89 79 56 39 36 10 :: N
1 2 :: 89 70 79 56 18 1 5 67 32 :: N
0.666 3 :: 85 89 79 39 1 7 110 :: N
0.75 4 :: 89 79 39 1 52 112 :: N
0.666 3 :: 89 79 18 39 1 35 65 :: N
1 2 :: 89 79 18 1 108 28 :: N
0.666 3 :: 89 79 6 46 :: N
0.666 3 :: 89 79 18 62 111 :: N
0.747 91 :: 73 85 15 27 2 :: M
1 2 :: 85 27 18 56 2 :: M
0.666 6 :: 89 85 27 56 47 36 :: M
0.666 3 :: 89 85 27 56 37 52 :: M
0.666 3 :: 89 85 27 18 39 56 96 62 :: M
1 2 :: 89 85 56 5 51 106 :: M
1 2 :: 89 85 56 50 80 :: M
0.599 5 :: 89 85 56 19 35 :: M
0.666 3 :: 89 85 39 56 49 36 :: M
1 2 :: 89 85 57 4 62 :: M
0.666 6 :: 89 85 27 56 40 9 :: M
0.666 3 :: 89 85 56 105 35 :: M
0.666 3 :: 89 85 27 39 56 6 35 :: M
0.666 3 :: 89 85 63 35 :: M
1 2 :: 89 85 56 6 97 62 :: M
1 2 :: 89 85 15 56 19 61 :: M
1 2 :: 89 70 1 85 56 5 40 112 16 :: M
0.916 12 :: 89 85 1 56 43 :: T
1 4 :: 89 85 27 18 56 4 2 53 :: T
0.714 7 :: 89 85 27 18 53 62 :: T
0.714 7 :: 89 85 56 7 19 :: T
1 4 :: 89 85 27 1 56 92 19 :: T
1 4 :: 89 85 27 1 56 60 19 :: T
1 2 :: 89 85 53 99 61 :: T
1 5 :: 89 85 39 57 53 63 :: T
1 3 :: 89 85 27 18 4 2 105 :: T
0.8 5 :: 89 85 27 18 56 53 64 :: T
1 2 :: 89 85 5 96 61 :: T
1 2 :: 89 85 57 6 16 :: T
1 2 :: 89 85 56 4 40 64 :: T
1 2 :: 89 85 56 37 51 97 :: T
1 2 :: 89 85 5 53 104 :: T
1 2 :: 89 85 54 104 60 :: T
0.666 3 :: 89 85 6 29 97 :: T
0.666 3 :: 89 85 27 5 94 63 :: T
0.666 3 :: 89 79 70 18 56 104 12 :: T
1 2 :: 76 89 85 27 18 39 110 61 :: T
1 2 :: 89 79 85 5 40 53 :: T
0.666 3 :: 82 89 85 39 56 30 19 :: T
1 2 :: 89 85 39 56 107 64 :: T
1 3 :: 89 79 85 56 50 36 66 :: T
1 3 :: 89 79 70 85 51 32 92 :: T
1 2 :: 89 79 85 39 2 66 :: T
0.571 7 :: 89 85 18 27 1 56 33 108 :: T
0.666 3 :: 76 89 85 39 56 99 65 :: T
1 2 :: 89 85 57 94 33 13 :: T
1 2 :: 89 85 56 52 107 97 :: T
1 2 :: 89 79 70 85 27 56 40 61 :: T
1 2 :: 89 79 70 47 67 100 :: T
0.666 3 :: 89 85 27 1 62 9 :: T
0.666 3 :: 89 85 56 106 10 :: T
0.789 19 :: 89 85 27 2 19 16 :: T
1 2 :: 89 85 5 67 16 :: E
1 2 :: 89 85 56 5 77 :: E
1 2 :: 89 85 40 97 111 :: E
1 2 :: 76 89 79 15 85 18 101 46 :: E
1 3 :: 85 56 103 90 :: E
1 2 :: 97 109 42 :: E
1 76 :: 79 18 27 4 29 64 :: E
1 2 :: 89 85 56 100 51 32 112 :: E
1 2 :: 89 85 27 1 7 99 35 :: E
1 2 :: 89 79 70 85 40 53 31 :: E
0.666 3 :: 82 73 79 85 1 39 9 60 :: E
1 2 :: 89 79 70 15 85 56 105 34 96 :: E
1 2 :: 85 27 1 56 107 19 :: E
0.666 3 :: 89 85 56 103 30 60 :: E
