# Supplementary material for: An FPT Approach for Predicting Protein Localization from Yeast Genomic Data
Source: PLoS One. 2011 Jan 19;6(1):e14449. doi: 10.1371/journal.pone.0014449 (PMC3023707; doi:10.1371/journal.pone.0014449)
Supplement: File S2 — Predictions for the entire yeast proteome with the hit-rate threshold cut 0.5. There are 3,787 proteins with predicted locations by FPT using 142 rules (see the rules in File S1). We compared these prediction results against SNB method. The first column (ID) represents proteins. The second column (SNB) represents prediction results of SNB. The third column (FPT) represents the prediction results of FPT at 0.5 hit-rate threshold, and the last column(hit-rate) represents the hit-rate of rules that FPT use. (0.07 MB TXT) [file pone.0014449.s002.txt]

id	SNB	FPT	hit-rate
YAL008W	C	T	1
YAL018C	C	T	.916
YAL022C	T	T	.916
YAL023C	C	T	.916
YAL024C	N	T	1
YAL036C	C	T	1
YAL053W	T	T	.916
YAL059W	C	T	.714
YAL062W	C	T	1
YAL063C	T	T	.916
YAL067C	T	T	.916
YAR009C	N	T	1
YAR010C	T	T	.8
YAR027W	T	T	.916
YAR028W	T	T	.916
YAR031W	T	T	.916
YAR033W	T	T	.916
YAR044W	N	T	.666
YAR060C	M	T	1
YAR070C	M	T	1
YAR075W	T	T	1
YBL009W	N	T	1
YBL011W	T	T	.916
YBL013W	M	T	1
YBL037W	N	T	.666
YBL042C	T	T	.916
YBL053W	T	T	.916
YBL059W	T	T	.916
YBL061C	T	T	.666
YBL063W	C	T	1
YBL070C	T	T	.916
YBL077W	C	T	1
YBL082C	T	T	.916
YBL096C	T	T	1
YBL098W	T	T	1
YBL102W	T	T	.916
YBL108W	T	T	1
YBR004C	T	T	1
YBR005W	T	T	.916
YBR015C	E	T	.714
YBR016W	C	T	1
YBR021W	T	T	.916
YBR023C	T	T	.916
YBR027C	T	T	1
YBR036C	T	T	.916
YBR037C	M	T	1
YBR038W	T	T	.916
YBR040W	T	T	.916
YBR042C	T	T	.916
YBR043C	T	T	.916
YBR054W	T	T	.916
YBR069C	C	T	.916
YBR086C	T	T	.916
YBR095C	N	T	1
YBR111C	T	T	.714
YBR113W	T	T	.916
YBR125C	M	T	.666
YBR137W	N	T	1
YBR139W	E	T	.666
YBR147W	T	T	.916
YBR159W	T	T	.714
YBR161W	E	T	.714
YBR168W	T	T	1
YBR183W	T	T	.916
YBR187W	E	T	.916
YBR199W	T	T	.916
YBR207W	T	T	.916
YBR208C	N	T	1
YBR224W	T	T	.916
YBR235W	T	T	.916
YBR241C	C	T	.916
YBR243C	E	T	1
YBR245C	N	T	1
YBR255W	T	T	.916
YBR266C	C	T	.916
YBR269C	T	T	.666
YBR271W	N	T	.666
YBR277C	T	T	.916
YBR281C	T	T	.666
YBR283C	T	T	.916
YBR288C	N	T	1
YBR293W	T	T	.916
YBR294W	T	T	.916
YBR296C	T	T	.916
YBR298C	T	T	.916
YBR301W	E	T	1
YBR302C	T	T	.916
YCL002C	T	T	.916
YCL005W	T	T	.916
YCL038C	T	T	.916
YCL069W	T	T	.916
YCL071C	T	T	.916
YCR007C	T	T	.916
YCR009C	C	T	.714
YCR010C	T	T	.916
YCR012W	C	T	1
YCR023C	T	T	.916
YCR025C	M	T	1
YCR035C	C	T	.666
YCR048W	T	T	.916
YCR060W	T	T	1
YCR061W	T	T	.916
YCR068W	T	T	.714
YCR075C	T	T	.916
YCR082W	T	T	.714
YCR085W	T	T	.916
YCR087W	T	T	.916
YCR094W	T	T	.916
YCR098C	T	T	.916
YCR104W	T	T	1
YDL015C	T	T	.714
YDL027C	T	T	.916
YDL035C	T	T	.916
YDL041W	T	T	.916
YDL046W	E	T	1
YDL054C	T	T	.916
YDL068W	T	T	.916
YDL072C	T	T	.916
YDL080C	T	T	.666
YDL093W	T	T	.916
YDL095W	T	T	.916
YDL109C	N	T	1
YDL114W	T	T	.714
YDL128W	T	T	.916
YDL133W	T	T	.916
YDL138W	T	T	.916
YDL157C	T	T	.8
YDL194W	T	T	.916
YDL206W	T	T	.916
YDL209C	N	T	.666
YDL212W	T	T	.916
YDL218W	T	T	.916
YDL222C	T	T	.916
YDL231C	T	T	.916
YDL237W	E	T	1
YDL245C	T	T	.916
YDL247W	T	T	.916
YDL248W	T	T	.916
YDR003W	T	T	.916
YDR011W	T	T	.916
YDR015C	T	T	1
YDR017C	N	T	.666
YDR018C	T	T	.916
YDR033W	C	T	.916
YDR051C	N	T	.571
YDR055W	E	T	1
YDR066C	N	T	1
YDR071C	T	T	.714
YDR072C	T	T	.916
YDR073W	M	T	.666
YDR084C	T	T	.916
YDR089W	T	T	.916
YDR090C	T	T	.916
YDR100W	T	T	.916
YDR107C	T	T	.916
YDR119W	T	T	.916
YDR123C	T	T	1
YDR124W	N	T	1
YDR129C	T	T	1
YDR135C	T	T	.916
YDR137W	N	T	.666
YDR160W	T	T	.916
YDR165W	C	T	.714
YDR196C	T	T	1
YDR200C	N	T	.666
YDR205W	T	T	.916
YDR206W	N	T	.666
YDR261C	E	T	.666
YDR264C	T	T	.916
YDR266C	N	T	1
YDR270W	T	T	.916
YDR275W	T	T	.916
YDR276C	T	T	.916
YDR279W	N	T	.666
YDR281C	T	T	.916
YDR284C	T	T	.916
YDR290W	T	T	.571
YDR291W	N	T	1
YDR297W	T	T	.714
YDR302W	T	T	.916
YDR306C	N	T	1
YDR319C	T	T	.916
YDR325W	N	T	1
YDR326C	T	T	.916
YDR327W	T	T	1
YDR329C	T	T	.916
YDR332W	N	T	1
YDR338C	T	T	.916
YDR340W	T	T	1
YDR342C	T	T	.916
YDR343C	T	T	.916
YDR351W	N	T	1
YDR357C	N	T	1
YDR360W	T	T	1
YDR365C	C	T	.666
YDR366C	T	T	.916
YDR371W	T	T	1
YDR380W	T	T	.916
YDR384C	C	T	.916
YDR387C	T	T	.916
YDR396W	E	T	1
YDR406W	T	T	.916
YDR410C	T	T	.916
YDR414C	T	T	.916
YDR415C	T	T	.714
YDR423C	N	T	.666
YDR434W	T	T	.916
YDR437W	T	T	.916
YDR438W	T	T	.916
YDR442W	T	T	1
YDR444W	N	T	1
YDR456W	T	T	.916
YDR459C	T	T	.916
YDR468C	T	T	.916
YDR474C	N	T	1
YDR491C	T	T	.916
YDR497C	T	T	.916
YDR501W	N	T	1
YDR504C	T	T	.916
YDR508C	C	T	.916
YDR521W	T	T	.916
YDR522C	E	T	1
YDR526C	T	T	.916
YDR534C	E	T	.714
YDR536W	C	T	.916
YDR541C	T	T	1
YEL001C	E	T	.666
YEL002C	T	T	1
YEL004W	T	T	.916
YEL014C	N	T	1
YEL017W	T	T	.916
YEL027W	T	T	.916
YEL030W	T	T	1
YEL031W	T	T	.916
YEL045C	T	T	1
YEL059W	T	T	.916
YEL064C	T	T	.916
YEL065W	T	T	.916
YEL067C	M	T	1
YEL069C	T	T	.916
YEL075C	C	T	.666
YER001W	E	T	.916
YER019W	T	T	.916
YER039C	T	T	.916
YER041W	N	T	.666
YER057C	T	T	1
YER060W	T	T	.916
YER072W	C	T	.916
YER100W	T	T	.916
YER113C	T	T	.916
YER116C	N	T	.666
YER119C	T	T	1
YER120W	T	T	.916
YER121W	N	T	.666
YER132C	N	T	1
YER136W	T	T	1
YER141W	T	T	.916
YER145C	T	T	.916
YER150W	E	T	.714
YER181C	T	T	.916
YER185W	T	T	.916
YFL004W	T	T	.916
YFL011W	T	T	.916
YFL015C	T	T	.916
YFL025C	T	T	.916
YFL026W	C	T	.916
YFL034W	N	T	.666
YFL040W	T	T	.916
YFL048C	T	T	.916
YFL050C	T	T	.916
YFL054C	T	T	.916
YFL055W	T	T	.916
YFL059W	T	T	1
YFL062W	T	T	.916
YFL067W	T	T	.916
YFR012W	T	T	.916
YFR035C	T	T	.916
YFR048W	T	T	.916
YGL006W	T	T	.916
YGL009C	C	T	.8
YGL010W	T	T	.916
YGL012W	T	T	.916
YGL020C	T	T	1
YGL034C	E	T	1
YGL037C	C	T	.8
YGL041C	T	T	1
YGL051W	T	T	.916
YGL054C	T	T	.8
YGL055W	T	T	.916
YGL074C	T	T	.916
YGL077C	T	T	.916
YGL098W	T	T	.916
YGL104C	T	T	.916
YGL106W	T	T	.714
YGL114W	T	T	.916
YGL126W	T	T	.916
YGL139W	T	T	.916
YGL149W	T	T	.916
YGL160W	T	T	.916
YGL167C	T	T	.916
YGL176C	N	T	.666
YGL179C	M	T	1
YGL186C	T	T	.916
YGL193C	T	T	1
YGL200C	E	T	1
YGL204C	T	T	.916
YGL221C	C	T	1
YGL230C	T	T	.916
YGL247W	T	T	.916
YGL252C	M	T	1
YGL255W	T	T	.916
YGL257C	E	T	.666
YGL258W	T	T	.916
YGL261C	E	T	1
YGR004W	T	T	.916
YGR012W	E	T	1
YGR014W	E	T	.916
YGR017W	T	T	.714
YGR023W	T	T	.916
YGR026W	T	T	.916
YGR031W	T	T	1
YGR032W	T	T	.916
YGR033C	T	T	.916
YGR036C	T	T	.916
YGR041W	T	T	.916
YGR051C	C	T	1
YGR055W	C	T	.916
YGR059W	C	T	.571
YGR065C	T	T	.916
YGR069W	T	T	.916
YGR073C	T	T	1
YGR086C	C	T	.8
YGR101W	T	T	.916
YGR105W	T	T	.916
YGR114C	T	T	.916
YGR121C	T	T	.916
YGR125W	T	T	.916
YGR132C	T	T	1
YGR137W	T	T	.916
YGR138C	T	T	.916
YGR153W	N	T	1
YGR179C	C	T	.666
YGR189C	E	T	.8
YGR197C	T	T	.916
YGR199W	T	T	.916
YGR208W	T	T	1
YGR216C	T	T	.916
YGR217W	T	T	.916
YGR221C	T	T	.916
YGR224W	T	T	.916
YGR227W	T	T	.916
YGR249W	T	T	.666
YGR251W	N	T	1
YGR260W	T	T	.916
YGR272C	C	T	1
YGR281W	T	T	.916
YGR284C	T	T	.916
YGR295C	T	T	.916
YHL003C	T	T	.916
YHL016C	T	T	.916
YHL028W	T	T	.916
YHL031C	T	T	.916
YHL035C	T	T	.916
YHL037C	T	T	1
YHL040C	T	T	.916
YHL044W	T	T	.916
YHL045W	T	T	1
YHL046C	E	T	1
YHL047C	T	T	.916
YHL048W	T	T	.916
YHL050C	T	T	1
YHR032W	T	T	.916
YHR043C	T	T	1
YHR047C	T	T	.666
YHR048W	T	T	.916
YHR050W	T	T	.916
YHR071W	N	T	1
YHR076W	T	T	1
YHR078W	T	T	.916
YHR092C	T	T	.916
YHR094C	T	T	.916
YHR096C	T	T	.916
YHR112C	T	T	1
YHR125W	T	T	1
YHR126C	E	T	1
YHR130C	T	T	.916
YHR133C	T	T	.916
YHR142W	T	T	.916
YHR149C	E	T	.916
YHR151C	T	T	.916
YHR168W	M	T	1
YHR173C	E	T	1
YHR175W	T	T	.916
YHR181W	T	T	.916
YHR182W	N	T	.666
YHR187W	T	T	1
YHR194W	T	T	.916
YHR202W	E	T	.714
YHR218W	N	T	.714
YIL005W	E	T	1
YIL011W	T	T	.916
YIL013C	T	T	.916
YIL023C	T	T	.916
YIL029C	T	T	.916
YIL030C	T	T	.916
YIL037C	E	T	.916
YIL040W	T	T	.8
YIL047C	T	T	.916
YIL048W	T	T	1
YIL054W	T	T	.916
YIL064W	T	T	.666
YIL065C	T	T	.916
YIL076W	T	T	.916
YIL085C	T	T	.916
YIL088C	T	T	.916
YIL098C	T	T	1
YIL114C	C	T	1
YIL117C	T	T	.916
YIL120W	T	T	.916
YIL121W	T	T	.916
YIL131C	N	T	.666
YIL135C	N	T	.666
YIL136W	C	T	1
YIL145C	T	T	.714
YIL158W	T	T	.916
YIL165C	E	T	1
YIL170W	T	T	.916
YIR012W	C	T	1
YIR016W	E	T	.666
YIR020C	T	T	1
YIR028W	T	T	.916
YIR032C	T	T	1
YIR033W	T	T	.916
YIR041W	T	T	1
YJL003W	T	T	.916
YJL004C	T	T	.916
YJL008C	C	T	.8
YJL019W	T	T	.916
YJL026W	T	T	.666
YJL029C	N	T	.666
YJL037W	T	T	.916
YJL038C	T	T	.916
YJL043W	T	T	1
YJL044C	T	T	1
YJL051W	E	T	.916
YJL059W	E	T	.714
YJL062W	T	T	.916
YJL064W	T	T	1
YJL066C	C	T	1
YJL073W	T	T	.916
YJL077C	T	T	.916
YJL082W	N	T	.666
YJL093C	T	T	.916
YJL094C	T	T	.916
YJL108C	T	T	.916
YJL117W	T	T	.916
YJL129C	N	T	.916
YJL132W	T	T	.916
YJL142C	T	T	.916
YJL163C	T	T	.916
YJL165C	N	T	.666
YJL170C	T	T	.916
YJL175W	T	T	.916
YJL178C	T	T	.916
YJL181W	N	T	1
YJL196C	C	T	.916
YJL198W	T	T	.916
YJL200C	M	T	1
YJL212C	T	T	.916
YJL214W	T	T	.916
YJL219W	T	T	.916
YJL222W	T	T	.916
YJL223C	E	T	1
YJR001W	T	T	.916
YJR011C	C	T	.666
YJR012C	T	T	.916
YJR013W	E	T	.714
YJR015W	T	T	.916
YJR023C	T	T	.916
YJR034W	M	T	1
YJR036C	N	T	.666
YJR040W	T	T	.916
YJR044C	T	T	.916
YJR054W	T	T	.916
YJR061W	T	T	.916
YJR077C	T	T	1
YJR103W	T	T	1
YJR106W	T	T	.916
YJR111C	N	T	1
YJR117W	T	T	.916
YJR124C	T	T	.916
YJR126C	T	T	.916
YJR142W	T	T	1
YJR143C	C	T	.916
YJR158W	T	T	.916
YJR160C	T	T	.916
YJR161C	T	T	.916
YKL001C	M	T	.714
YKL007W	T	T	1
YKL020C	T	T	.916
YKL051W	T	T	.916
YKL053W	T	T	.916
YKL059C	N	T	1
YKL065C	T	T	.916
YKL066W	N	T	1
YKL077W	T	T	.916
YKL083W	T	T	.916
YKL084W	C	T	1
YKL090W	N	T	1
YKL100C	T	T	.916
YKL115C	T	T	.916
YKL117W	T	T	1
YKL124W	T	T	.916
YKL140W	T	T	.714
YKL144C	N	T	.666
YKL146W	T	T	.916
YKL147C	T	T	.916
YKL174C	T	T	.916
YKL178C	E	T	.916
YKL179C	T	T	.916
YKL187C	E	T	.916
YKL212W	T	T	.916
YKL217W	T	T	.916
YKL221W	T	T	.916
YKL224C	T	T	1
YKR005C	T	T	.916
YKR014C	T	T	.8
YKR027W	T	T	.714
YKR030W	T	T	.916
YKR033C	T	T	.916
YKR039W	T	T	.916
YKR044W	T	T	1
YKR047W	M	T	1
YKR050W	T	T	.916
YKR053C	T	T	.916
YKR067W	T	T	.916
YKR088C	T	T	.916
YKR093W	T	T	.916
YKR103W	T	T	.916
YKR105C	T	T	.916
YKR106W	T	T	.916
YLL002W	N	T	1
YLL006W	T	T	.916
YLL012W	T	T	.916
YLL014W	T	T	1
YLL015W	T	T	.916
YLL025W	E	T	1
YLL028W	T	T	.916
YLL031C	T	T	.916
YLL037W	T	T	.714
YLL043W	T	T	.916
YLL047W	T	T	.916
YLL048C	T	T	.916
YLL051C	T	T	.916
YLL052C	T	T	.916
YLL055W	T	T	.916
YLL056C	T	T	1
YLL061W	T	T	.916
YLL064C	E	T	.666
YLR001C	T	T	.916
YLR004C	T	T	.916
YLR006C	N	T	.666
YLR011W	T	T	1
YLR023C	T	T	.916
YLR034C	T	T	.916
YLR039C	N	T	.666
YLR040C	T	T	.714
YLR042C	E	T	.714
YLR046C	T	T	.916
YLR047C	T	T	.916
YLR056W	C	T	.916
YLR065C	C	T	1
YLR074C	T	T	.714
YLR084C	E	T	.916
YLR088W	T	T	.916
YLR092W	T	T	.916
YLR094C	N	T	1
YLR101C	T	T	1
YLR104W	T	T	1
YLR111W	T	T	.916
YLR113W	C	T	1
YLR118C	T	T	1
YLR121C	E	T	1
YLR152C	T	T	.916
YLR173W	T	T	.916
YLR188W	T	T	.916
YLR191W	N	T	.666
YLR205C	T	T	.916
YLR207W	T	T	.916
YLR225C	N	T	1
YLR232W	T	T	1
YLR237W	T	T	.916
YLR241W	T	T	.916
YLR246W	T	T	.916
YLR252W	T	T	.666
YLR260W	N	T	.666
YLR281C	C	T	1
YLR283W	T	T	.916
YLR296W	C	T	1
YLR297W	T	T	.916
YLR299W	T	T	.916
YLR305C	N	T	1
YLR311C	T	T	.916
YLR338W	T	T	.916
YLR342W	C	T	.916
YLR343W	E	T	.916
YLR346C	N	T	1
YLR351C	N	T	1
YLR353W	T	T	.916
YLR356W	T	T	.916
YLR361C	E	T	.714
YLR374C	T	T	1
YLR381W	N	T	1
YLR402W	T	T	1
YLR404W	T	T	.916
YLR408C	N	T	1
YLR413W	E	T	.916
YLR414C	T	T	.916
YLR419W	T	T	.916
YLR443W	T	T	.916
YLR450W	T	T	.916
YLR454W	E	T	1
YLR459W	T	T	.916
YLR461W	T	T	1
YML018C	T	T	.916
YML019W	T	T	.916
YML030W	M	T	1
YML034W	T	T	.916
YML047C	T	T	.916
YML052W	T	T	.916
YML066C	T	T	.916
YML109W	N	T	1
YML115C	T	T	.916
YML116W	T	T	.916
YML123C	C	T	.916
YML127W	N	T	.666
YML128C	E	T	.714
YML132W	T	T	.916
YMR009W	N	T	1
YMR011W	C	T	.916
YMR016C	N	T	1
YMR020W	T	T	1
YMR040W	T	T	.916
YMR058W	E	T	.916
YMR063W	T	T	.916
YMR069W	N	T	.666
YMR071C	T	T	.916
YMR088C	T	T	.916
YMR118C	T	T	.916
YMR126C	T	T	.916
YMR148W	T	T	.916
YMR151W	T	T	.916
YMR155W	T	T	.916
YMR156C	M	T	1
YMR162C	T	T	.916
YMR183C	T	T	.916
YMR184W	T	T	1
YMR185W	N	T	.666
YMR188C	T	T	1
YMR221C	T	T	.916
YMR233W	N	T	.666
YMR238W	T	T	.916
YMR243C	T	T	.916
YMR246W	C	T	1
YMR253C	T	T	.916
YMR266W	T	T	.916
YMR279C	T	T	.916
YMR291W	N	T	1
YMR292W	T	T	.916
YMR319C	T	T	.916
YNL032W	C	T	1
YNL041C	N	T	.666
YNL044W	T	T	.916
YNL048W	T	T	.666
YNL049C	N	T	.666
YNL054W	T	T	.916
YNL058C	T	T	.916
YNL065W	C	T	.916
YNL079C	C	T	1
YNL080C	T	T	.916
YNL089C	T	T	1
YNL092W	C	T	1
YNL095C	T	T	.916
YNL101W	T	T	.916
YNL104C	C	T	.714
YNL114C	T	T	.916
YNL115C	T	T	.916
YNL119W	C	T	.666
YNL125C	T	T	.916
YNL130C	T	T	.916
YNL131W	T	T	1
YNL142W	T	T	.916
YNL152W	N	T	1
YNL156C	T	T	.916
YNL158W	T	T	1
YNL159C	T	T	.916
YNL174W	C	T	.916
YNL181W	T	T	.916
YNL190W	T	T	1
YNL198C	T	T	.714
YNL200C	M	T	1
YNL204C	N	T	1
YNL232W	T	T	1
YNL237W	T	T	.916
YNL240C	N	T	.571
YNL254C	T	T	.714
YNL266W	T	T	.916
YNL268W	T	T	.916
YNL270C	T	T	.916
YNL274C	C	T	.666
YNL275W	T	T	.916
YNL279W	E	T	.916
YNL283C	E	T	.916
YNL294C	T	T	.916
YNL305C	T	T	.916
YNL318C	T	T	.916
YNL319W	T	T	.714
YNL321W	T	T	.916
YNL322C	T	T	1
YNL325C	T	T	1
YNL326C	T	T	.916
YNL329C	T	T	1
YNL333W	T	T	1
YNL336W	T	T	.916
YNL338W	T	T	.571
YNL339C	N	T	.8
YNR008W	T	T	.916
YNR013C	T	T	.916
YNR017W	N	T	1
YNR019W	T	T	.916
YNR024W	T	T	1
YNR025C	T	T	.916
YNR028W	T	T	1
YNR030W	T	T	.916
YNR033W	T	T	1
YNR037C	C	T	1
YNR048W	T	T	.916
YNR055C	T	T	.916
YNR058W	C	T	1
YNR060W	T	T	.916
YNR061C	E	T	1
YNR062C	T	T	.916
YNR063W	N	T	.666
YNR065C	T	T	.916
YNR072W	T	T	.916
YNR075W	T	T	.916
YNR076W	E	T	1
YOL002C	T	T	.916
YOL007C	E	T	.916
YOL010W	C	T	.714
YOL013C	E	T	1
YOL018C	T	T	.916
YOL019W	E	T	.916
YOL020W	T	T	.916
YOL030W	E	T	1
YOL031C	T	T	.666
YOL041C	N	T	1
YOL047C	T	T	.916
YOL052C	T	T	1
YOL060C	T	T	.916
YOL063C	N	T	.666
YOL072W	N	T	1
YOL084W	T	T	.916
YOL087C	N	T	.666
YOL099C	T	T	.916
YOL100W	N	T	.666
YOL101C	T	T	.916
YOL103W	T	T	.916
YOL105C	T	T	.916
YOL107W	T	T	.916
YOL112W	T	T	.916
YOL119C	T	T	.916
YOL122C	T	T	.916
YOL129W	T	T	.916
YOL132W	T	T	.916
YOL137W	T	T	.916
YOL149W	T	T	.666
YOL151W	C	T	.714
YOL152W	T	T	.916
YOL156W	T	T	.916
YOL158C	T	T	.916
YOL165C	T	T	1
YOR002W	T	T	.916
YOR008C	T	T	.916
YOR011W	T	T	.916
YOR013W	E	T	1
YOR015W	T	T	.916
YOR016C	T	T	.916
YOR024W	T	T	.916
YOR028C	N	T	.666
YOR034C	T	T	.916
YOR036W	T	T	.916
YOR045W	C	T	1
YOR054C	N	T	1
YOR059C	T	T	.916
YOR060C	M	T	1
YOR071C	T	T	.916
YOR075W	N	T	.666
YOR082C	T	T	.916
YOR088W	T	T	.916
YOR093C	T	T	.916
YOR104W	T	T	.916
YOR106W	T	T	.916
YOR109W	N	T	1
YOR121C	C	T	.666
YOR123C	N	T	.666
YOR135C	T	T	1
YOR137C	E	T	1
YOR138C	N	T	1
YOR140W	N	T	.666
YOR153W	C	T	.916
YOR155C	T	T	.666
YOR161C	T	T	.916
YOR179C	T	T	1
YOR186W	T	T	.916
YOR192C	T	T	.916
YOR199W	T	T	.916
YOR200W	T	T	1
YOR205C	N	T	.666
YOR214C	T	T	.916
YOR218C	T	T	.916
YOR223W	T	T	.916
YOR231W	N	T	.666
YOR240W	T	T	.666
YOR245C	T	T	.916
YOR246C	T	T	.916
YOR253W	T	T	.714
YOR255W	C	T	1
YOR258W	N	T	.666
YOR270C	T	T	.916
YOR271C	T	T	.916
YOR273C	T	T	.916
YOR279C	N	T	1
YOR288C	E	T	.714
YOR299W	N	T	1
YOR301W	T	T	.916
YOR307C	T	T	.916
YOR327C	T	T	.916
YOR328W	T	T	.916
YOR331C	T	T	.916
YOR347C	E	T	.714
YOR348C	T	T	.916
YOR350C	N	T	.666
YOR365C	T	T	.916
YOR378W	T	T	.916
YOR381W	T	T	.916
YOR389W	E	T	1
YOR390W	T	T	.916
YPL006W	T	T	.916
YPL011C	T	T	1
YPL015C	T	T	1
YPL019C	C	T	.916
YPL024W	M	T	1
YPL025C	N	T	1
YPL026C	T	T	.666
YPL027W	T	T	1
YPL033C	N	T	1
YPL036W	T	T	.916
YPL050C	T	T	.916
YPL053C	E	T	1
YPL058C	T	T	.916
YPL068C	C	T	1
YPL072W	T	T	.666
YPL073C	T	T	1
YPL087W	T	T	.916
YPL088W	C	T	.714
YPL092W	T	T	.916
YPL098C	T	T	.916
YPL112C	N	T	1
YPL114W	T	T	.916
YPL130W	E	T	.714
YPL156C	T	T	.916
YPL159C	C	T	.714
YPL161C	N	T	1
YPL181W	N	T	.666
YPL192C	N	T	1
YPL194W	N	T	1
YPL207W	E	T	1
YPL214C	T	T	.666
YPL215W	M	T	1
YPL221W	T	T	.916
YPL232W	T	T	.916
YPL234C	T	T	.916
YPL235W	T	T	.8
YPL238C	T	T	.916
YPL251W	T	T	1
YPL257W	T	T	.916
YPL264C	T	T	.916
YPL265W	T	T	.916
YPL270W	T	T	.916
YPL274W	T	T	.916
YPL275W	T	T	1
YPL277C	E	T	1
YPL279C	T	T	.916
YPL283C	N	T	1
YPR026W	T	T	.916
YPR027C	E	T	1
YPR028W	T	T	1
YPR031W	N	T	1
YPR071W	T	T	.916
YPR075C	T	T	.916
YPR078C	N	T	1
YPR083W	N	T	.666
YPR084W	N	T	.666
YPR085C	N	T	1
YPR099C	T	T	1
YPR100W	M	T	1
YPR109W	T	T	.916
YPR124W	T	T	.916
YPR130C	T	T	.916
YPR138C	T	T	.916
YPR140W	N	T	1
YPR150W	T	T	.916
YPR156C	T	T	.916
YPR157W	E	T	.714
YPR171W	N	T	.666
YPR177C	T	T	1
YPR192W	T	T	.916
YPR194C	T	T	.916
YPR198W	T	T	.916
YAL004W	C	N	1
YAL011W	N	N	1
YAL015C	N	N	.578
YAL017W	N	N	.582
YAL020C	N	N	.578
YAL028W	N	N	.666
YAL031C	N	N	.55
YAL032C	N	N	.603
YAL043C	N	N	.603
YAL047C	N	N	.603
YAL051W	N	N	.785
YAL054C	N	N	.582
YAL056W	N	N	.578
YAL069W	C	N	1
YAR002W	N	N	.785
YAR018C	N	N	.578
YAR019C	N	N	.603
YAR029W	N	N	1
YAR069C	N	N	.666
YAR073W	C	N	.75
YBL001C	C	N	.55
YBL004W	N	N	.785
YBL005W	N	N	.582
YBL014C	N	N	.603
YBL020W	N	N	.603
YBL025W	C	N	.578
YBL029W	N	N	.582
YBL031W	C	N	.571
YBL034C	N	N	.603
YBL035C	N	N	.603
YBL040C	T	N	.603
YBL043W	N	N	.582
YBL046W	N	N	.599
YBL047C	T	N	.785
YBL050W	T	N	.603
YBL052C	N	N	.578
YBL055C	N	N	.599
YBL058W	T	N	.666
YBL060W	N	N	1
YBL064C	N	N	.666
YBL081W	N	N	.785
YBL085W	N	N	.785
YBL086C	N	N	.582
YBL088C	N	N	.582
YBL097W	N	N	.603
YBL104C	N	N	.578
YBL105C	N	N	.603
YBL106C	N	N	.582
YBL107C	N	N	.578
YBR001C	N	N	.582
YBR013C	T	N	1
YBR018C	C	N	.571
YBR024W	N	N	.578
YBR029C	T	N	.603
YBR033W	N	N	.571
YBR045C	N	N	1
YBR046C	N	N	.578
YBR047W	N	N	.666
YBR053C	N	N	.578
YBR056W	N	N	.578
YBR057C	N	N	.582
YBR058C	N	N	.578
YBR063C	N	N	.578
YBR065C	M	N	.571
YBR066C	N	N	.857
YBR072W	C	N	.582
YBR073W	N	N	.666
YBR074W	T	N	.582
YBR085W	C	N	.578
YBR094W	N	N	.582
YBR100W	N	N	.571
YBR102C	N	N	.603
YBR128C	M	N	.55
YBR129C	N	N	.666
YBR130C	N	N	.666
YBR131W	N	N	.785
YBR138C	N	N	.599
YBR140C	N	N	.785
YBR145W	N	N	1
YBR148W	N	N	.666
YBR150C	N	N	.582
YBR155W	C	N	.603
YBR156C	N	N	.603
YBR157C	C	N	.582
YBR160W	C	N	.603
YBR165W	N	N	.55
YBR1703	C	N	1
YBR179C	N	N	.571
YBR182C	N	N	1
YBR184W	N	N	.666
YBR186W	C	N	.666
YBR194W	C	N	.582
YBR197C	N	N	.582
YBR202W	N	N	.603
YBR203W	N	N	.582
YBR206W	N	N	.75
YBR211C	N	N	.603
YBR212W	N	N	.582
YBR223C	N	N	.666
YBR225W	N	N	.582
YBR226C	N	N	.571
YBR233W	N	N	.582
YBR238C	C	N	.666
YBR239C	N	N	1
YBR242W	C	N	1
YBR250W	C	N	1
YBR252W	C	N	.603
YBR253W	N	N	.603
YBR256C	T	N	.55
YBR257W	N	N	.603
YBR258C	N	N	.55
YBR259W	N	N	.582
YBR260C	N	N	.582
YBR261C	T	N	1
YBR265W	T	N	.603
YBR270C	N	N	.582
YBR272C	N	N	.582
YBR275C	N	N	.785
YBR276C	N	N	.785
YCL007C	N	N	.571
YCL008C	T	N	.582
YCL010C	N	N	.666
YCL024W	N	N	.582
YCL031C	C	N	.603
YCL032W	N	N	.582
YCL036W	N	N	.666
YCL037C	N	N	.666
YCL039W	N	N	1
YCL042W	C	N	.582
YCL047C	N	N	.578
YCL052C	N	N	.603
YCL054W	N	N	.603
YCR006C	M	N	.571
YCR008W	N	N	.666
YCR013C	N	N	.571
YCR018C	N	N	.582
YCR019W	C	N	.582
YCR020C	T	N	.582
YCR026C	T	N	.578
YCR032W	N	N	.785
YCR033W	N	N	.785
YCR036W	N	N	.578
YCR047C	T	N	.55
YCR051W	N	N	1
YCR063W	M	N	.666
YCR065W	N	N	.578
YCR073C	N	N	.582
YCR081W	N	N	.785
YCR086W	T	N	.582
YCR088W	N	N	.55
YCR091W	N	N	.571
YCR095C	N	N	.666
YCR099C	N	N	.55
YCR100C	C	N	1
YCR105W	T	N	.582
YDL006W	T	N	.578
YDL013W	N	N	.582
YDL019C	N	N	.785
YDL021W	C	N	.571
YDL025C	N	N	.666
YDL028C	N	N	.603
YDL029W	N	N	.603
YDL031W	N	N	.603
YDL033C	N	N	.582
YDL043C	N	N	.603
YDL057W	T	N	.666
YDL058W	N	N	.603
YDL063C	N	N	.666
YDL065C	N	N	1
YDL070W	N	N	.666
YDL073W	N	N	.578
YDL079C	N	N	.666
YDL087C	N	N	.603
YDL088C	N	N	.785
YDL089W	N	N	.582
YDL098C	N	N	.578
YDL099W	N	N	.666
YDL103C	N	N	.603
YDL104C	N	N	1
YDL105W	N	N	.603
YDL108W	T	N	.603
YDL110C	C	N	.578
YDL111C	T	N	.603
YDL112W	T	N	1
YDL113C	N	N	.582
YDL119C	M	N	.582
YDL122W	N	N	.666
YDL127W	N	N	.666
YDL132W	N	N	.603
YDL139C	N	N	.55
YDL141W	N	N	.603
YDL142C	T	N	.582
YDL145C	C	N	.603
YDL146W	N	N	.55
YDL148C	C	N	1
YDL153C	C	N	.603
YDL154W	N	N	.666
YDL156W	C	N	.582
YDL166C	T	N	.599
YDL167C	C	N	.785
YDL173W	N	N	1
YDL176W	N	N	.666
YDL189W	T	N	.666
YDL204W	N	N	.571
YDL216C	N	N	.571
YDL217C	T	N	.603
YDL223C	N	N	.582
YDL224C	N	N	.785
YDL228C	T	N	.571
YDL235C	N	N	.603
YDL238C	N	N	.571
YDL243C	T	N	.571
YDL244W	N	N	.582
YDL246C	C	N	.578
YDR005C	N	N	.578
YDR009W	C	N	1
YDR014W	N	N	.666
YDR016C	N	N	1
YDR022C	N	N	.571
YDR026C	N	N	1
YDR027C	N	N	.578
YDR030C	N	N	.582
YDR035W	C	N	.599
YDR036C	N	N	.578
YDR041W	M	N	.55
YDR042C	C	N	.571
YDR047W	T	N	1
YDR052C	N	N	.603
YDR061W	N	N	.578
YDR067C	N	N	1
YDR070C	C	N	.571
YDR074W	N	N	.666
YDR078C	N	N	1
YDR083W	N	N	1
YDR085C	N	N	.599
YDR087C	C	N	.603
YDR096W	N	N	.582
YDR097C	N	N	.578
YDR099W	T	N	.55
YDR101C	C	N	1
YDR104C	N	N	.666
YDR105C	T	N	1
YDR109C	N	N	.582
YDR110W	N	N	.582
YDR111C	T	N	.578
YDR118W	C	N	.603
YDR120C	N	N	1
YDR127W	T	N	.785
YDR130C	N	N	.582
YDR131C	N	N	1
YDR132C	N	N	.571
YDR136C	T	N	.599
YDR138W	N	N	.582
YDR141C	N	N	.578
YDR143C	N	N	.785
YDR144C	E	N	1
YDR147W	N	N	.582
YDR150W	N	N	.785
YDR151C	N	N	.666
YDR152W	T	N	1
YDR162C	T	N	.578
YDR164C	N	N	.603
YDR166C	N	N	.603
YDR168W	N	N	.603
YDR169C	N	N	.582
YDR170C	N	N	.603
YDR171W	N	N	.666
YDR176W	N	N	.578
YDR180W	N	N	.603
YDR181C	N	N	.582
YDR182W	T	N	1
YDR183W	T	N	.582
YDR186C	N	N	.785
YDR189W	N	N	.603
YDR198C	T	N	.582
YDR201W	N	N	.603
YDR202C	C	N	.582
YDR209C	T	N	.582
YDR210W	C	N	1
YDR213W	N	N	.582
YDR214W	N	N	1
YDR219C	N	N	.582
YDR228C	N	N	.603
YDR229W	N	N	.578
YDR238C	N	N	.603
YDR240C	N	N	.603
YDR242W	T	N	.571
YDR244W	N	N	.582
YDR246W	N	N	.603
YDR250C	N	N	.571
YDR251W	N	N	.785
YDR252W	M	N	.55
YDR255C	N	N	.571
YDR257C	N	N	.578
YDR265W	M	N	1
YDR267C	T	N	.55
YDR269C	T	N	.666
YDR273W	N	N	.582
YDR277C	N	N	.582
YDR280W	T	N	.603
YDR286C	N	N	.578
YDR287W	T	N	.582
YDR288W	N	N	.582
YDR299W	N	N	.603
YDR301W	N	N	.603
YDR303C	N	N	.582
YDR305C	N	N	.578
YDR308C	N	N	.603
YDR309C	N	N	.666
YDR310C	N	N	.785
YDR315C	N	N	.582
YDR320C	N	N	.582
YDR323C	N	N	.582
YDR330W	N	N	.666
YDR333C	N	N	.578
YDR336W	N	N	.582
YDR345C	T	N	1
YDR358W	C	N	.582
YDR361C	C	N	.599
YDR370C	N	N	.578
YDR375C	N	N	.582
YDR379W	N	N	.582
YDR383C	N	N	.582
YDR391C	C	N	.55
YDR392W	N	N	.578
YDR393W	T	N	.582
YDR395W	C	N	1
YDR403W	T	N	.571
YDR407C	N	N	.603
YDR409W	N	N	.785
YDR416W	N	N	.603
YDR421W	N	N	1
YDR422C	T	N	.582
YDR425W	N	N	1
YDR426C	N	N	.571
YDR428C	N	N	.582
YDR439W	N	N	.55
YDR443C	N	N	.785
YDR451C	N	N	1
YDR452W	T	N	1
YDR457W	N	N	.603
YDR458C	N	N	.582
YDR464W	N	N	.603
YDR466W	N	N	.599
YDR469W	N	N	1
YDR470C	N	N	.582
YDR472W	N	N	.603
YDR478W	N	N	.603
YDR479C	N	N	.666
YDR482C	N	N	.582
YDR484W	N	N	.785
YDR485C	N	N	.582
YDR486C	N	N	.578
YDR487C	T	N	.55
YDR488C	T	N	.55
YDR490C	N	N	.666
YDR493W	N	N	.578
YDR499W	N	N	.582
YDR505C	N	N	.785
YDR515W	N	N	1
YDR516C	C	N	.666
YDR520C	N	N	.582
YDR523C	N	N	.666
YDR527W	C	N	.578
YDR528W	N	N	.582
YDR532C	N	N	1
YDR538W	N	N	.578
YDR539W	T	N	.578
YDR540C	N	N	.55
YDR543C	N	N	.666
YDR545W	N	N	.785
YEL005C	C	N	.571
YEL006W	N	N	1
YEL007W	T	N	.785
YEL012W	C	N	.578
YEL015W	N	N	.666
YEL019C	T	N	1
YEL021W	T	N	.578
YEL022W	N	N	.785
YEL033W	C	N	1
YEL052W	M	N	.578
YEL055C	N	N	.578
YEL061C	N	N	.785
YEL062W	T	N	.666
YEL066W	N	N	.582
YEL070W	C	N	.571
YEL071W	N	N	1
YEL072W	N	N	.666
YER004W	M	N	.666
YER006W	C	N	.599
YER007W	N	N	.666
YER008C	N	N	.582
YER010C	N	N	.578
YER016W	N	N	.666
YER018C	N	N	.603
YER020W	N	N	.666
YER022W	N	N	.603
YER023W	T	N	.603
YER024W	N	N	.666
YER025W	C	N	.603
YER027C	N	N	.578
YER028C	N	N	.582
YER030W	N	N	1
YER032W	N	N	.582
YER033C	N	N	.785
YER034W	N	N	.582
YER037W	N	N	.582
YER038C	T	N	.571
YER045C	N	N	.666
YER046W	M	N	.578
YER049W	C	N	.599
YER054C	N	N	.666
YER061C	M	N	.582
YER067W	C	N	.582
YER068W	N	N	.582
YER071C	N	N	.578
YER075C	N	N	.785
YER078C	N	N	.582
YER093C	N	N	.582
YER096W	N	N	.571
YER097W	C	N	.571
YER098W	N	N	.571
YER101C	M	N	.571
YER106W	C	N	.666
YER110C	C	N	.666
YER124C	N	N	.666
YER128W	N	N	.582
YER130C	N	N	.666
YER139C	N	N	.666
YER140W	N	N	.582
YER146W	T	N	1
YER147C	N	N	.582
YER155C	N	N	.785
YER156C	T	N	1
YER158C	N	N	1
YER164W	N	N	.785
YER169W	N	N	.578
YER172C	N	N	.603
YER173W	N	N	.582
YER174C	T	N	1
YER175C	C	N	.582
YER176W	N	N	.785
YER184C	N	N	.666
YER189W	N	N	.582
YER190W	N	N	.785
YFL002C	N	N	.603
YFL003C	N	N	.666
YFL007W	N	N	.785
YFL008W	N	N	.603
YFL013C	N	N	.666
YFL014W	C	N	.599
YFL017C	T	N	.603
YFL023W	N	N	.578
YFL024C	N	N	.785
YFL029C	N	N	.603
YFL033C	N	N	.582
YFL037W	C	N	.603
YFL042C	N	N	.666
YFL058W	N	N	.666
YFL064C	N	N	.582
YFR005C	N	N	.603
YFR006W	T	N	.599
YFR007W	N	N	.582
YFR008W	T	N	.55
YFR010W	M	N	.55
YFR015C	N	N	.666
YFR019W	N	N	.582
YFR022W	N	N	.666
YFR027W	N	N	.603
YFR029W	N	N	.666
YFR030W	N	N	.582
YFR038W	N	N	.582
YFR040W	N	N	.599
YFR043C	T	N	.582
YGL001C	N	N	.603
YGL003C	N	N	.582
YGL005C	N	N	.666
YGL014W	N	N	.785
YGL016W	N	N	.666
YGL018C	C	N	.603
YGL021W	N	N	.785
YGL025C	N	N	.582
YGL029W	C	N	.603
YGL039W	C	N	.578
YGL047W	T	N	.582
YGL064C	C	N	.582
YGL066W	N	N	1
YGL071W	N	N	.578
YGL075C	N	N	.603
YGL078C	C	N	1
YGL079W	N	N	.666
YGL081W	T	N	.571
YGL083W	N	N	.582
YGL084C	T	N	1
YGL087C	T	N	1
YGL090W	C	N	1
YGL093W	N	N	.582
YGL094C	N	N	.578
YGL095C	N	N	1
YGL107C	N	N	.578
YGL108C	C	N	.603
YGL110C	T	N	1
YGL113W	N	N	.582
YGL117W	C	N	.582
YGL121C	N	N	.582
YGL124C	N	N	.582
YGL129C	M	N	.666
YGL133W	N	N	.582
YGL136C	N	N	.582
YGL146C	T	N	.571
YGL150C	N	N	.785
YGL151W	N	N	.785
YGL155W	N	N	.603
YGL158W	N	N	.571
YGL161C	T	N	.666
YGL169W	C	N	1
YGL173C	N	N	.785
YGL175C	N	N	.571
YGL178W	N	N	.785
YGL180W	N	N	.571
YGL182C	C	N	.55
YGL185C	N	N	.582
YGL197W	N	N	.582
YGL201C	N	N	.603
YGL206C	T	N	.785
YGL207W	N	N	.603
YGL211W	N	N	1
YGL214W	N	N	.571
YGL223C	N	N	.666
YGL224C	T	N	.55
YGL226W	T	N	.578
YGL227W	N	N	.571
YGL232W	T	N	1
YGL233W	N	N	.578
YGL236C	N	N	.582
YGL241W	N	N	.582
YGL250W	C	N	.582
YGL251C	N	N	.666
YGL254W	T	N	.582
YGL263W	T	N	.571
YGR003W	T	N	.582
YGR010W	N	N	.582
YGR015C	N	N	.582
YGR021W	T	N	.582
YGR042W	N	N	.582
YGR043C	C	N	.571
YGR045C	T	N	.571
YGR046W	N	N	.603
YGR048W	N	N	.603
YGR056W	N	N	1
YGR066C	C	N	1
YGR067C	N	N	.666
YGR071C	N	N	.785
YGR072W	N	N	1
YGR081C	C	N	.599
YGR083C	N	N	.603
YGR089W	N	N	.666
YGR091W	N	N	.603
YGR092W	N	N	.582
YGR097W	N	N	.785
YGR099W	N	N	.603
YGR100W	N	N	.582
YGR102C	N	N	.599
YGR103W	C	N	.599
YGR106C	T	N	1
YGR109C	N	N	.582
YGR110W	N	N	.666
YGR111W	C	N	.578
YGR117C	N	N	.578
YGR122W	N	N	.582
YGR126W	T	N	.55
YGR127W	N	N	.582
YGR130C	N	N	.582
YGR131W	T	N	.571
YGR134W	N	N	.785
YGR142W	N	N	.582
YGR144W	T	N	.578
YGR145W	N	N	.666
YGR147C	T	N	.603
YGR151C	C	N	.857
YGR156W	N	N	.582
YGR161C	C	N	.582
YGR163W	N	N	.578
YGR169C	N	N	.582
YGR172C	T	N	.603
YGR176W	C	N	.857
YGR184C	N	N	.785
YGR194C	C	N	.599
YGR195W	N	N	.603
YGR196C	N	N	.582
YGR198W	N	N	.603
YGR201C	T	N	.582
YGR205W	C	N	.571
YGR207C	N	N	.55
YGR210C	T	N	.55
YGR212W	N	N	.571
YGR218W	N	N	.603
YGR230W	C	N	.578
YGR233C	N	N	.582
YGR236C	C	N	1
YGR239C	T	N	.55
YGR243W	C	N	.582
YGR250C	N	N	.582
YGR263C	N	N	.578
YGR267C	T	N	.603
YGR269W	C	N	.857
YGR270W	N	N	.666
YGR271W	N	N	.582
YGR274C	N	N	.603
YGR276C	N	N	1
YGR280C	N	N	.603
YGR283C	T	N	1
YGR290W	T	N	1
YGR296W	N	N	.785
YHL002W	N	N	.578
YHL009C	T	N	1
YHL010C	N	N	.582
YHL012W	N	N	.666
YHL018W	N	N	.55
YHL019C	N	N	.582
YHL023C	N	N	.785
YHL024W	N	N	.571
YHL029C	N	N	.578
YHL030W	N	N	.785
YHR005C	N	N	.603
YHR006W	N	N	1
YHR014W	N	N	1
YHR017W	M	N	.578
YHR022C	C	N	.55
YHR023W	N	N	.785
YHR027C	T	N	.603
YHR031C	N	N	.582
YHR034C	T	N	.582
YHR035W	N	N	.571
YHR036W	T	N	.603
YHR040W	T	N	.603
YHR044C	T	N	.571
YHR052W	C	N	.603
YHR054C	N	N	.666
YHR056C	N	N	.785
YHR059W	M	N	.55
YHR061C	N	N	.582
YHR065C	T	N	.603
YHR070W	N	N	.603
YHR072W	T	N	.603
YHR073W	N	N	.785
YHR077C	N	N	.578
YHR080C	N	N	.785
YHR083W	N	N	.603
YHR085W	N	N	.603
YHR088W	N	N	.603
YHR095W	C	N	1
YHR097C	N	N	.582
YHR099W	N	N	.603
YHR102W	N	N	.603
YHR103W	N	N	.785
YHR108W	N	N	.785
YHR111W	N	N	.578
YHR114W	N	N	.666
YHR116W	N	N	.582
YHR117W	N	N	.582
YHR120W	M	N	.582
YHR122W	N	N	.603
YHR127W	C	N	.578
YHR131C	N	N	.578
YHR134W	M	N	.582
YHR137W	N	N	.666
YHR146W	N	N	.55
YHR148W	C	N	.603
YHR150W	T	N	.582
YHR153C	C	N	1
YHR156C	N	N	.599
YHR160C	C	N	1
YHR169W	C	N	.603
YHR172W	N	N	.603
YHR176W	N	N	.571
YHR178W	N	N	.582
YHR185C	C	N	1
YHR186C	N	N	.603
YHR188C	E	N	1
YHR191C	T	N	.55
YHR197W	T	N	.603
YHR198C	N	N	.582
YHR199C	T	N	.599
YHR207C	N	N	.666
YHR209W	N	N	.582
YHR213W	T	N	.571
YIL001W	T	N	.582
YIL003W	T	N	.603
YIL004C	T	N	.603
YIL006W	T	N	.599
YIL007C	N	N	.578
YIL008W	T	N	1
YIL010W	N	N	.55
YIL031W	N	N	.785
YIL032C	N	N	1
YIL034C	N	N	1
YIL036W	N	N	.578
YIL038C	N	N	.599
YIL041W	T	N	1
YIL042C	N	N	.582
YIL050W	N	N	.582
YIL055C	N	N	.571
YIL056W	N	N	.582
YIL067C	N	N	.666
YIL071C	C	N	.571
YIL072W	N	N	.666
YIL073C	N	N	.571
YIL075C	T	N	.603
YIL079C	N	N	.666
YIL086C	C	N	.55
YIL087C	C	N	.582
YIL091C	N	N	.599
YIL092W	N	N	.571
YIL093C	T	N	.582
YIL101C	N	N	.578
YIL106W	N	N	.603
YIL107C	N	N	.578
YIL112W	N	N	.582
YIL116W	T	N	.55
YIL127C	N	N	.599
YIL129C	N	N	.785
YIL130W	N	N	.785
YIL134W	T	N	.582
YIL137C	N	N	.582
YIL139C	T	N	.571
YIL141W	N	N	.582
YIL151C	T	N	.785
YIL159W	N	N	.785
YIL164C	N	N	.582
YIL166C	N	N	.666
YIL172C	N	N	.666
YIL174W	T	N	.599
YIL177C	N	N	.785
YIR002C	N	N	1
YIR005W	N	N	.582
YIR006C	N	N	.603
YIR009W	T	N	1
YIR017C	C	N	.857
YIR019C	E	N	1
YIR025W	N	N	1
YIR026C	N	N	.599
YIR030C	T	N	.571
YIR039C	E	N	.571
YIR042C	N	N	.571
YJL007C	T	N	1
YJL011C	C	N	1
YJL015C	T	N	.857
YJL017W	N	N	.582
YJL020C	N	N	.666
YJL023C	N	N	.571
YJL024C	T	N	.582
YJL025W	N	N	.603
YJL032W	N	N	.571
YJL033W	N	N	.603
YJL036W	C	N	.582
YJL041W	N	N	.603
YJL042W	N	N	.603
YJL046W	C	N	.666
YJL047C	N	N	.666
YJL049W	C	N	.582
YJL057C	N	N	.666
YJL058C	N	N	.55
YJL060W	N	N	.582
YJL068C	N	N	.55
YJL072C	N	N	.578
YJL074C	N	N	.603
YJL076W	N	N	.785
YJL083W	N	N	.571
YJL084C	N	N	.582
YJL087C	N	N	.603
YJL089W	C	N	.785
YJL091C	T	N	.603
YJL095W	N	N	.603
YJL103C	N	N	.666
YJL107C	N	N	.571
YJL109C	N	N	.785
YJL110C	N	N	.55
YJL112W	N	N	.666
YJL118W	N	N	.582
YJL119C	N	N	.666
YJL120W	T	N	.571
YJL121C	T	N	.666
YJL125C	N	N	.603
YJL141C	N	N	.582
YJL143W	T	N	.603
YJL145W	N	N	1
YJL147C	T	N	.55
YJL149W	N	N	1
YJL156C	N	N	.582
YJL157C	C	N	.666
YJL162C	N	N	.599
YJL185C	T	N	.666
YJL187C	N	N	.582
YJL197W	N	N	.785
YJL205C	C	N	.582
YJL206C	N	N	.666
YJL215C	C	N	1
YJL218W	C	N	.582
YJL221C	N	N	.666
YJL225C	N	N	.785
YJR003C	C	N	.578
YJR005W	N	N	.578
YJR006W	N	N	.603
YJR008W	C	N	.582
YJR014W	N	N	.55
YJR017C	T	N	.603
YJR022W	N	N	.603
YJR030C	N	N	1
YJR031C	N	N	.666
YJR032W	N	N	1
YJR033C	N	N	.582
YJR039W	T	N	.582
YJR041C	C	N	.603
YJR046W	N	N	.603
YJR065C	N	N	.603
YJR066W	N	N	.785
YJR067C	N	N	.603
YJR068W	N	N	.603
YJR079W	T	N	.582
YJR082C	T	N	.578
YJR083C	N	N	.582
YJR089W	N	N	.785
YJR090C	N	N	.582
YJR091C	N	N	.785
YJR092W	N	N	.785
YJR102C	T	N	.582
YJR107W	N	N	.582
YJR108W	T	N	1
YJR110W	N	N	.582
YJR112W	C	N	.603
YJR114W	N	N	1
YJR118C	T	N	1
YJR122W	N	N	.599
YJR125C	N	N	.666
YJR127C	N	N	.582
YJR129C	N	N	.599
YJR132W	N	N	.578
YJR134C	N	N	.666
YJR135C	C	N	.571
YJR136C	N	N	.578
YJR137C	N	N	.666
YJR138W	N	N	.785
YJR139C	C	N	.603
YJR141W	N	N	.603
YJR147W	N	N	.582
YJR151C	E	N	1
YJR153W	T	N	.571
YJR154W	N	N	.666
YJR156C	N	N	.582
YJR159W	N	N	.578
YJR162C	M	N	.571
YKL004W	T	N	.603
YKL010C	N	N	.785
YKL014C	N	N	.785
YKL025C	N	N	.785
YKL026C	C	N	.571
YKL028W	T	N	1
YKL035W	C	N	.603
YKL038W	N	N	.785
YKL047W	N	N	.582
YKL048C	N	N	.666
YKL052C	N	N	1
YKL056C	C	N	1
YKL061W	C	N	.582
YKL064W	N	N	.582
YKL069W	N	N	.55
YKL078W	N	N	.666
YKL079W	N	N	.582
YKL086W	M	N	.571
YKL088W	N	N	.666
YKL091C	C	N	.582
YKL092C	N	N	.785
YKL093W	C	N	.571
YKL095W	N	N	.603
YKL096W	E	N	1
YKL098W	N	N	.582
YKL105C	N	N	.582
YKL108W	N	N	.582
YKL116C	N	N	.582
YKL121W	N	N	.582
YKL123W	C	N	.578
YKL125W	N	N	.603
YKL128C	C	N	.75
YKL129C	N	N	.55
YKL136W	N	N	1
YKL143W	N	N	.578
YKL155C	N	N	.55
YKL158W	C	N	.582
YKL162C	N	N	.571
YKL168C	N	N	.578
YKL169C	T	N	.582
YKL171W	N	N	.785
YKL172W	C	N	.603
YKL173W	N	N	.603
YKL175W	T	N	1
YKL176C	N	N	.785
YKL177W	T	N	.55
YKL189W	N	N	.603
YKL193C	C	N	.603
YKL195W	T	N	.666
YKL197C	N	N	.582
YKL201C	N	N	.582
YKL203C	N	N	.603
YKL206C	N	N	.578
YKL210W	T	N	.603
YKL213C	N	N	.666
YKL215C	N	N	.666
YKL223W	T	N	.55
YKR003W	N	N	.55
YKR011C	N	N	.582
YKR017C	N	N	.582
YKR019C	N	N	.785
YKR020W	N	N	.55
YKR021W	N	N	.578
YKR022C	N	N	.582
YKR031C	N	N	.582
YKR035C	N	N	.582
YKR036C	N	N	.582
YKR037C	N	N	.603
YKR038C	T	N	1
YKR040C	N	N	1
YKR041W	N	N	1
YKR045C	N	N	.582
YKR046C	M	N	.582
YKR052C	N	N	.578
YKR054C	N	N	.785
YKR058W	E	N	.582
YKR062W	N	N	.603
YKR075C	N	N	.578
YKR077W	N	N	.582
YKR078W	N	N	.571
YKR083C	N	N	.582
YKR089C	N	N	.578
YKR090W	N	N	.785
YKR096W	N	N	.785
YKR100C	T	N	1
YLL003W	N	N	.582
YLL010C	N	N	.578
YLL013C	N	N	1
YLL016W	N	N	.666
YLL019C	N	N	.785
YLL022C	N	N	.599
YLL023C	T	N	1
YLL027W	N	N	1
YLL029W	N	N	.666
YLL032C	N	N	.666
YLL033W	N	N	.571
YLL034C	N	N	.75
YLL040C	N	N	.785
YLL042C	N	N	.578
YLL058W	N	N	.582
YLL060C	M	N	.582
YLL062C	N	N	.666
YLL063C	N	N	.571
YLL066C	N	N	.785
YLL067C	N	N	.785
YLR002C	N	N	.666
YLR005W	N	N	.603
YLR015W	N	N	.582
YLR016C	N	N	.599
YLR019W	N	N	.55
YLR021W	N	N	.578
YLR024C	N	N	.785
YLR026C	T	N	.603
YLR028C	C	N	.55
YLR033W	N	N	.582
YLR053C	T	N	1
YLR054C	N	N	.571
YLR062C	C	N	.666
YLR066W	T	N	.603
YLR070C	C	N	.55
YLR076C	C	N	.603
YLR077W	N	N	.578
YLR078C	T	N	.603
YLR082C	N	N	.582
YLR086W	N	N	.603
YLR090W	T	N	.599
YLR093C	T	N	1
YLR096W	N	N	.785
YLR097C	N	N	.578
YLR100W	T	N	1
YLR102C	T	N	.55
YLR103C	N	N	.603
YLR106C	N	N	1
YLR108C	N	N	.582
YLR112W	C	N	.603
YLR117C	N	N	.582
YLR119W	N	N	.582
YLR127C	N	N	.603
YLR128W	N	N	.582
YLR132C	N	N	.582
YLR134W	C	N	.666
YLR135W	N	N	.582
YLR137W	N	N	.582
YLR138W	T	N	.578
YLR143W	T	N	.666
YLR144C	N	N	.666
YLR145W	C	N	.582
YLR148W	N	N	.582
YLR149C	C	N	.785
YLR151C	N	N	.582
YLR154C	T	N	1
YLR156W	T	N	.571
YLR166C	N	N	.603
YLR176C	T	N	.785
YLR177W	N	N	.785
YLR178C	C	N	.578
YLR181C	N	N	.578
YLR182W	N	N	.582
YLR183C	N	N	.599
YLR187W	N	N	.582
YLR189C	N	N	.666
YLR193C	N	N	.582
YLR196W	C	N	.599
YLR204W	N	N	1
YLR206W	N	N	.55
YLR212C	C	N	.603
YLR215C	N	N	1
YLR217W	C	N	.571
YLR223C	N	N	.603
YLR227C	T	N	.582
YLR228C	N	N	.582
YLR242C	N	N	.582
YLR247C	N	N	.582
YLR253W	N	N	.582
YLR257W	N	N	1
YLR267W	N	N	.666
YLR268W	T	N	.603
YLR269C	T	N	.571
YLR270W	C	N	.578
YLR272C	N	N	.582
YLR273C	N	N	1
YLR277C	N	N	.603
YLR278C	N	N	.582
YLR282C	N	N	1
YLR284C	N	N	.582
YLR288C	N	N	.55
YLR306W	T	N	.55
YLR313C	N	N	.582
YLR314C	N	N	.603
YLR317W	M	N	.582
YLR319C	N	N	.582
YLR320W	N	N	1
YLR324W	N	N	.582
YLR326W	N	N	.578
YLR327C	N	N	.578
YLR328W	N	N	.578
YLR334C	E	N	.571
YLR336C	N	N	.603
YLR337W	N	N	.666
YLR341W	N	N	1
YLR347C	N	N	.603
YLR352W	N	N	.785
YLR357W	N	N	.578
YLR358C	N	N	.571
YLR362W	N	N	.582
YLR363C	N	N	.582
YLR364W	N	N	.578
YLR365W	T	N	.571
YLR373C	N	N	.582
YLR375W	N	N	1
YLR376C	N	N	.582
YLR383W	N	N	.603
YLR386W	N	N	.582
YLR389C	T	N	.666
YLR390W	N	N	.578
YLR394W	C	N	1
YLR396C	N	N	.582
YLR397C	C	N	.603
YLR400W	T	N	1
YLR409C	C	N	1
YLR411W	N	N	.582
YLR412W	N	N	.578
YLR417W	N	N	.582
YLR424W	N	N	.666
YLR436C	N	N	.785
YLR440C	N	N	.582
YLR444C	N	N	.666
[truncated: 1,788 more rows]
