# Supplementary material for: An FPT Approach for Predicting Protein Localization from Yeast Genomic Data
Source: PLoS One. 2011 Jan 19;6(1):e14449. doi: 10.1371/journal.pone.0014449 (PMC3023707; doi:10.1371/journal.pone.0014449)
Supplement: File S3 — Prediction difference between our work and eSLDB. There are 504 proteins predicted differently by our FPT method and eSLDB among 1,267 proteins we acquired at 0.65 hit-rate threshold cut, 98 proteins of which we randomly selected and looked up in both SGD and YRC (http://images.yeastrc.org/). In File S3, the first column (ID) represents proteins. The second column (FPT065) represents prediction results of FPT at 0.65 hit-rate threshold. The third column (HITRATE) represents the hit-rate of rules that FPT use. The fourth column (eSLDB) represents prediction results of eSLDB. The fifth column (locations) denotes the locations recorded in Database, with "un" denoting that the there is no explicit description about the localization of this protein from the three databases. And the sixth and seventh columns denote separately the source of database and descriptions in the databases (SGD or YRC). (0.01 MB TXT) [file pone.0014449.s003.txt]

ID	FPT065	HITRATE	eSLDB	locations	Source Description from database
YGR037C	C	.85	M	C N E	SGD	Acyl-CoA-binding protein, transports newly synthesized acyl-CoA esters from fatty acid synthetase (Fas1p-Fas2p) to acyl-CoA-consuming processes
YHR026W	C	.85	T	T	YRC
YKL117W	C	.85	E	C N	SGD
YOR247W	C	.85	T	C	YRC
YDR521W	T	.92	N	un	SGD	Dubious ORF that overlaps YDR520C; mutant increases expression of PIS1 and RPL3 in glycerol
YLR283W	T	.92	E	M	YRC
YGL259W	T	.92	M	un	SGD	Protein with similarity to GPI-anchored aspartic proteases such as Yap1p and Yap3p
YNL181W	T	.92	N	M E N	YRC
YDL126C	C	.85	M	M N	SGD
YDL125C	C	.85	N	C N	YRC
YIL051C	C	.85	M	M	SGD
YER177W	C	.85	N	N	SGD
YGR209C	C	.85	N	C	SGD	Cytoplasmic thioredoxin isoenzyme of the thioredoxin system which protects cells against oxidative and reductive stress
YGL008C	C	.85	T	TM	SGD
YJR085C	C	.85	T	M	SGD
YIL065C	T	.92	N	T	SGD	Mitochondrial outer membrane protein involved in membrane fission, required for localization of Dnm1...
YGR279C	C	.85	N	E	YRC	chitin- and beta-glucan-containing cell wall
YLR372W	C	.85	T	E	SGD
YDR433W	C	.85	M	un	SGD
YER056C	C	.85	T	C	YRC	cytosolic large ribosomal subunit
YML106W	C	.85	N	C N	SGD
YOR285W	C	.85	E	E T M	SGD	Dubious open reading frame unlikely to encode a protein, based on available experimental and comparative sequence data
YJL073W	T	.92	C	T	SGD	DnaJ-like chaperone required for nuclear membrane fusion during mating, localizes to the ER membrane
YNL327W	C	.85	M	un	SGD	cellular bud (IDA)
YOR104W	T	.92	N	un	SGD	Protein that induces appearance of [PIN+] prion when overproduced; predicted to be palmitoylated
YKL031W	T	.92	C	un	SGD	Dubious open reading frame, unlikely to encode a protein; not conserved in closely related Saccharomyces species
YHR064C	C	.85	N	C	SGD
YKR042W	C	.85	T	T	SGD
YGL148W	C	.85	M	C	SGD
YDR172W	C	.85	M	C	SGD
YDR133C	C	.85	N	un	SGD
YOR182C	C	.85	M	C	SGD	Protein component of the small (40S) ribosomal subunit
YNL244C	C	.85	M	un	SGD	Translation initiation factor eIF1; component of a complex involved in recognition of the initiator codon; modulates translation accuracy at the initiation phase
YEL040W	C	.85	N	T	YRC
YDR233C	C	.85	T	T	YRC
YOR276W	C	.85	E	un	SGD	Phosphoprotein of the mRNA cap-binding complex involved in translational control,
YDR454C	C	.85	N	C N	SGD
YEL026W	C	.85	M	N	SGD
YDR158W	C	.85	M	C N T	SGD
YKR005C	T	.92	N	un	SGD	Putative protein of unknown function
YPL114W	T	.92	M	un	SGD	Dubious open reading frame, unlikely to encode a functional protein; largely overlaps ORF YPL113C; diploid deletion in BY4743 strain background exhibits high budding index
YLR419W	T	.92	C	M C	YRC
YDR086C	C	.85	T	T	YRC
YDL041W	T	.92	C	un	SGD	Dubious open reading frame unlikely to encode a pr
YLL050C	C	.85	N	T	SGD	Cofilin, promotes actin filament depolarization in a pH-dependent manner;
YIL043C	C	.85	N	M T	SGD
YER120W	T	.92	N	T	YRC	Integral ER membrane protein
YOR024W	T	.92	N	un	SGD	Dubious open reading frame unlikely to encode a protein, based on available experimental and comparative sequence data
YPR149W	C	.85	T	un	SGD	Protein of unknown function; contains transmembrane domains; involved in secretion of proteins that lack classical secretory signal sequence
YLR299W	T	.92	C		SGD	intracellular
YML126C	C	.85	M	E	SGD
YOR276W	C	.85	E	un	SGD	Phosphoprotein of the mRNA cap-binding complex involved in translational control,
YLR421C	C	.85	N	C	YRC	proteasome regulatory particle, lid subcomplex (sensu Eukaryota)
YDL121C	T	.92	E	E	YRC
YPR149W	C	.85	T	un	SGD	Protein of unknown function; contains transmembrane domains; involved in secretion of proteins that lack classical secretory signal sequence
YHR149C	T	.92	C	T	YRC	Integral membrane protein that localizes primarily to growing sites such as the bud tip or the cell
YDR233C	C	.85	T	T	YRC
YGL165C	T	.92	C	un	SGD	Dubious open reading frame unlikely to encode a protein, based on available experimental and comparative sequence data; partially overlaps the verified ORF CUP2/YGL166W
YKR042W	C	.85	T	T	SGD
YLR359W	C	.85	N	un	SGD	Adenylosuccinate lyase, catalyzes two steps in the 'de novo' purine nucleotide biosynthetic pathway; expression is repressed by adenine and activated by Bas1p and Pho2p
YDL130W	C	.85	N	C	SGD
YOR182C	C	.85	M	C	SGD	Protein component of the small (40S) ribosomal subunit
YLR372W	C	.85	T	E	SGD
YER120W	T	.92	N	T	YRC	Integral ER membrane protein
YHR007C	C	.85	T	E	SGD
YPR028W	C	.85	T	T	SGD	Membrane protein that interacts with Yip1p to mediate membrane traffic;
YML106W	C	.85	N	C N	SGD
YIL043C	C	.85	N	M T	SGD
YAL035W	C	.85	M	C M	SGD
YHL028W	T	.92	N	T	YRC	ER membrane protein involved in the translocation of soluble secretory proteins
YKL031W	T	.92	C	un	SGD	Dubious open reading frame, unlikely to encode a protein; not conserved in closely related Saccharomyces species
YHR162W	C	.85	N	M	SGD
YGR279C	C	.85	N	E	YRC	chitin- and beta-glucan-containing cell wall
YGL259W	T	.92	M	un	SGD	Protein with similarity to GPI-anchored aspartic proteases such as Yap1p and Yap3p
YJR085C	C	.85	T	M	SGD
YMR217W	C	.85	M	un	SGD	GMP synthase, an enzyme that catalyzes the second step in the biosynthesis of GMP from inosine 5'-phosphate (IMP
YER056C	C	.85	T	C	YRC	cytosolic large ribosomal subunit
YML012W	C	.85	T	E	SGD	Protein that forms a heterotrimeric complex with Erp1, Erp2p, and Emp24, member of the p24 family involved in endoplasmic reticulum to Golgi transport
YDR133C	C	.85	N	un	SGD
YOR246C	T	.92	C	T E M	YRC
YER055C	C	.85	N	un	SGD	ATP phosphoribosyltransferase, a hexameric enzyme, catalyzes the first step in histidine biosynthesis;
YDR402C	T	.92	M	un	SGD	N-formyltyrosine oxidase, sporulation-specific microsomal enzyme involved in the production of N,N-bisformyl dityrosine required for spore wall maturation, homologous to cytochrome P-450s
YOR024W	T	.92	N	un	SGD	Dubious open reading frame unlikely to encode a protein, based on available experimental and comparative sequence data
YER043C	C	.85	M	C	YRC
YDL126C	C	.85	M	M N	SGD
YKL181W	C	.85	N	C	SGD
YEL026W	C	.85	M	N	SGD
YDL125C	C	.85	N	C N	YRC
YOR104W	T	.92	N	un	SGD	Protein that induces appearance of [PIN+] prion when overproduced; predicted to be palmitoylated
YAL063C	T	.92	M	T	SGD	fungal-type cell wall
YDR491C	T	.92	C	un	SGD	Dubious open reading frame unlikely to encode a functional protein, based on available experimental and comparative sequence data
YJL130C	C	.85	N	CMT	SGD
YDR158W	C	.85	M	C N T	SGD
YLR299W	T	.92	C		SGD	intracellular
YGR209C	C	.85	N	C	SGD	Cytoplasmic thioredoxin isoenzyme of the thioredoxin system which protects cells against oxidative and reductive stress
YNL064C	C	.85	N	C M	SGD
YLR249W	C	.85	N	C	SGD
YOR247W	C	.85	T	C	YRC
YDR172W	C	.85	M	C	SGD
YGR221C	T	.92	M	T	SGD	Protein involved in localization of Cdc24p to the site of bud growth; may act as a membrane anchor
YML126C	C	.85	M	E	SGD
YPL114W	T	.92	M	un	SGD	Dubious open reading frame, unlikely to encode a functional protein; largely overlaps ORF YPL113C; diploid deletion in BY4743 strain background exhibits high budding index
YOR276W	C	.85	E	un	SGD	Phosphoprotein of the mRNA cap-binding complex involved in translational control,
YOR045W	C	.85	T	M	SGD
YHR026W	C	.85	T	T	YRC
YDR133C	C	.85	N	un	SGD
YML106W	C	.85	N	C N	SGD
YGR060W	C	.85	T	T	SGD
YNL007C	C	.85	M	C	SGD	cytosolic small ribosomal subunit (IDA)
YOR024W	T	.92	N	un	SGD	Dubious open reading frame unlikely to encode a protein, based on available experimental and comparative sequence data
YKL031W	T	.92	C	un	SGD	Dubious open reading frame, unlikely to encode a protein; not conserved in closely related Saccharomyces species
YLR419W	T	.92	C	M C	YRC
YER129W	T	.92	M	C	SGD
YER055C	C	.85	N	un	SGD	ATP phosphoribosyltransferase, a hexameric enzyme, catalyzes the first step in histidine biosynthesis;
YLR249W	C	.85	N	C	SGD
YDL125C	C	.85	N	C N	YRC
YJR105W	C	.85	N	C N	SGD
YDR158W	C	.85	M	C N T	SGD
YGL165C	T	.92	C	un	SGD	Dubious open reading frame unlikely to encode a protein, based on available experimental and comparative sequence data; partially overlaps the verified ORF CUP2/YGL166W
YJL130C	C	.85	N	CMT	SGD
YGR175C	C	.85	T	E	SGD
YAL035W	C	.85	M	C M	SGD
YHR149C	T	.92	C	T	YRC	Integral membrane protein that localizes primarily to growing sites such as the bud tip or the cell
YER056C	C	.85	T	C	YRC	cytosolic large ribosomal subunit
YLL050C	C	.85	N	T	SGD	Cofilin, promotes actin filament depolarization in a pH-dependent manner;
YDR399W	C	.85	N	C N	YRC
YHL028W	T	.92	N	T	YRC	ER membrane protein involved in the translocation of soluble secretory proteins
YLR372W	C	.85	T	E	SGD
YDL121C	T	.92	E	E	YRC
YDR521W	T	.92	N	un	SGD	Dubious ORF that overlaps YDR520C; mutant increases expression of PIS1 and RPL3 in glycerol
YDR086C	C	.85	T	T	YRC
YIL051C	C	.85	M	M	SGD
YGL008C	C	.85	T	TM	SGD
YLR162W	T	.92	N	un	SGD	Putative protein of unknown function; overexpression confers resistance to the antimicrobial peptide MiAMP1
YAL044C	C	.85	N	M	SGD
YGL259W	T	.92	M	un	SGD	Protein with similarity to GPI-anchored aspartic proteases such as Yap1p and Yap3p
YPR028W	C	.85	T	T	SGD	Membrane protein that interacts with Yip1p to mediate membrane traffic;
YDR402C	T	.92	M	un	SGD	N-formyltyrosine oxidase, sporulation-specific microsomal enzyme involved in the production of N,N-bisformyl dityrosine required for spore wall maturation, homologous to cytochrome P-450s
YDR172W	C	.85	M	C	SGD
YKR042W	C	.85	T	T	SGD
YGR279C	C	.85	N	E	YRC	chitin- and beta-glucan-containing cell wall
YGL220W	C	.85	M	C N	YRC
YDR454C	C	.85	N	C N	SGD
YGL148W	C	.85	M	C	SGD
YPR149W	C	.85	T	un	SGD	Protein of unknown function; contains transmembrane domains; involved in secretion of proteins that lack classical secretory signal sequence
YEL040W	C	.85	N	T	YRC
YJR085C	C	.85	T	M	SGD
YHR007C	C	.85	T	E	SGD
YBR106W	C	.85	T	T	YRC	Probable membrane protein
YER120W	T	.92	N	T	YRC	Integral ER membrane protein
